# Supplementary material for: Fucoidan Treatment Improves Diabetic Hyperglycemia and Dyslipidemia in Rodents: A Systematic Review and Meta-Analysis
Source: Nutrients. 2026 Apr 3;18(7):1155. doi: 10.3390/nu18071155 (PMC13074947; doi:10.3390/nu18071155)
Supplement: Supplementary file 1 [file nutrients-18-01155-s001.zip]

Archive with 1 entries (1 files):
- nutrients-4150090-supplementary.pdf
